# Supplementary material for: Effects of Secretoneurin and Gonadotropin-Releasing Hormone Agonist on the Spawning of Captive Greater Amberjack (Seriola dumerili)
Source: Life (Basel). 2022 Sep 19;12(9):1457. doi: 10.3390/life12091457 (PMC9505948; doi:10.3390/life12091457)
Supplement: Supplementary file 1 [file life-12-01457-s001.zip]

Archive with 1 entries (1 files):
- life-1890885-supplementary.pdf
